# Supplementary material for: Too much is too little: Estimating the optimal physical activity level for a healthy mental state
Source: Front Psychol. 2023 Jan 13;13:1044988. doi: 10.3389/fpsyg.2022.1044988 (PMC9881726; doi:10.3389/fpsyg.2022.1044988)
Supplement: Supplementary file 1 [file Data_Sheet_1.xlsx]

## Sheet: sup.table1
Supplementary Table 1. the effect of physical activity volume on mental health measures: devided by sex
Explanatory variable	Male						Female
	Univariate model			Quadratic equation model			Univariate model			Quadratic equation model
	Coefficient	p-value		Coefficient	p-value		Coefficient	p-value		Coefficient	p-value
For depression (PHQ-9)
PA volume (MET-minutes/week)	-7.615 × 10-6	0.317		-36.906 × 10-6	0.018		7.743 × 10-6	0.286		-42.312 × 10-6	0.015
(PA volume)2	-			2.017 × 10-9	0.032		-			3.627 × 10-9	0.002
F-value	1.006	0.317		3.038	0.049		1.141	0.286		5.625	0.004
ΔR2	0.004			0.02	0.032		0.004			0.034	0.002
Vertex value of PA (MET-minutes/week)				9150*						5832**	0.004
For state anxiety (STAI-Y/state)
PA volume (MET-minutes/week)	8.689 × 10-6	0.643		-37.884 × 10-6	0.326		33.345 × 10-6	0.041		-80.063 × 10-6	0.04
(PA volume)2	-			3.207 × 10-9	0.168		-			8.218 × 10-9	0.001
F-value	0.216	0.643		1.067	0.346		4.214	0.041		7.323	0.001
ΔR2	0.001			0.009	0.168		0.015	0.041		0.034	0.001
Vertex value of PA (MET-minutes/week)				ns.						4871***
For trait anxiety (STAI-Y/trait)
PA volume (MET-minutes/week)	0.654 × 10-6	0.975		-92.300 × 10-6	0.03		37.405 × 10-6	0.033		-81.943 × 10-6	0.049
(PA volume)2	-			6.400 × 10-9	0.012		-			8.649 × 10-9	0.002
F-value	0.001	0.975		3.184	0.043		4.602	0.033		7.313	0.001
ΔR2	0			0.028	0.012		0.016			0.033	0.002
Vertex value of PA (MET-minutes/week)				7211*						4737**	0.004
For resilience (CD-RISC)
PA volume (MET-minutes/week)	82.314 × 10-6	0.027		190.110 × 10-6	0.013		37.405 × 10-6	0.033		-81.943 × 10-6	0.049
(PA volume)2	-			-7.422 × 10-9	0.107		-			8.649 × 10-9	0.002
F-value	4.929	0.027		3.793	0.024		3.024	0.083		2.369	0.095
ΔR2	0.022			0.011	0.107		0.01			0.006	0.192
Vertex value of PA (MET-minutes/week)				ns.						ns.
For insomnia vulnerability (FIRST)
PA volume (MET-minutes/week)	-20.387 × 10-6	0.072		-19.640 × 10-6	0.4		-3.109 × 10-6	0.748		-72.345 × 10-6	0.002
(PA volume)2				-0.051 × 10-9	0.971					5.017 × 10-9	0.001
F-value	3.27	0.072		1.628	0.199		0.103	0.748		5.478	0.005
ΔR2	0.014			0	0.971		0			0.037	0.001
Vertex value of PA (MET-minutes/week)				ns.						7210**
PA: physical activity, PHQ-9: Patient Health Questionnaire-9, STAI-Y: State-Trait Anxiety Inventory, Form Y, CD-RISC: Connor-Davidson Resilience Scale, FIRST: Ford Insomnia Response to Stress Test.

## Sheet: sup.table2
Supplementary Table 2. the effect of physical activity duration on mental health measures: devided by sex
Explanatory variable	Male						Female
	Univariate model			Quadratic equation model			Univariate model			Quadratic equation model
	Coefficient	p-value		Coefficient	p-value		Coefficient	p-value		Coefficient	p-value
For depression (PHQ-9)
PA duration (hours/week)	-22.168 × 10-3	0.253		-95.146 × 10-3	0.043		14.834 × 10-3	0.373		-110.228 × 10-3	0.031
(PA duration)2	-			1.484 × 10-3	0.05					2.374 × 10-3	0.01
F-value	1.315	0.253		3.13	0.049		0.795	0.373		3.793	0.024
ΔR2	0.006			0.015	0.05		0.003			0.019	0.01
Vertex value of PA (MET-minutes/week)				32.07*						23.21**
For state anxiety (STAI-Y/state)
PA duration (hours/week)	-32.601 × 10-3	0.492		-186.178 × 10-3	0.104		68.047 × 10-3	0.071		-276.980 × 10-3	0.016
(PA duration)2	-			1.484 × 10-3	0.05					6.551 × 10-3	0.001
F-value	1.315	0.492		0.475	0.088		3.294	0.071		6.839	0.001
ΔR2	0.002			0.013	0.036		0.011			0.038	0.001
Vertex value of PA (MET-minutes/week)				ns.						21.14**
For trait anxiety (STAI-Y/trait)
PA duration (hours/week)	7.325 × 10-3	0.889		-325.260 × 10-3	0.01		66.093 × 10-3	0.101		-240.848 × 10-3	0.05
(PA duration)2	-			6.761 × 10-3	0.004		-			5.828 × 10-3	0.009
F-value	0.02	0.889		4.281	0.015		2.71	0.101		4.892	0.008
ΔR2	0			0.037	0.004		0.09			0.023	0.009
Vertex value of PA (MET-minutes/week)				24.05*						20.66**
For resilience (CD-RISC)
PA duration (hours/week)	176.337 × 10-3	0.061		538.006 × 10-3	0.018		-111.302 × 10-3	0.072		155.835 × 10-3	0.411
(PA duration)2	-			-7.352 × 10-3	0.046		-			-5.072 × 10-3	0.137
F-value	3.539	0.061		3.319	0.038		3.266	0.072		2.751	0.065
ΔR2	0.015			0.013	0.046					0.007	0.137
Vertex value of PA (MET-minutes/week)				36.59*						ns.
For insomnia vulnerability (FIRST)
PA duration (hours/week)	-48.513 × 10-3	0.09		-12.828 × 10-3	0.853		-12.317 × 10-3	0.579		-211.025 × 10-3	0.002
(PA duration)2	-			-.725× 10-3	0.572		-			3.773 × 10-3	0.002
F-value	2.904	0.09		1.608	0.203		0.309	0.579		5.024	0.007
ΔR2	0.013			0.001	0.572		0.001			0.032	0.002
Vertex value of PA (MET-minutes/week)				ns.						27.97**
PA: physical activity, PHQ-9: Patient Health Questionnaire-9, STAI-Y: State-Trait Anxiety Inventory, Form Y, CD-RISC: Connor-Davidson Resilience Scale, FIRST: Ford Insomnia Response to Stress Test.
